# Supplementary material for: Genetic Dissection of Seedling Root System Architectural Traits in a Diverse Panel of Hexaploid Wheat through Multi-Locus Genome-Wide Association Mapping for Improving Drought Tolerance
Source: Int J Mol Sci. 2021 Jul 2;22(13):7188. doi: 10.3390/ijms22137188 (PMC8268147; doi:10.3390/ijms22137188)
Supplement: Supplementary file 1 [file ijms-22-07188-s001.zip]

Archive with 1 entries (1 files):
- ijms-1267687-supplementary.pdf
